# Supplementary material for: Touching with the eyes: Oculomotor self-touch induces illusory body ownership
Source: iScience. 2023 Feb 10;26(3):106180. doi: 10.1016/j.isci.2023.106180 (PMC9988563; doi:10.1016/j.isci.2023.106180)
Supplement: Data S1. (Separate file) All data necessary for the analyses reported in this study, Related to Figures 2 [file mmc4.xlsx]

## Sheet: Sheet1
			CCE IES				CCE RT				CCE PE				OnsetT				Average Expt Q				Average Cntrl Q				Q1. Touch in the same location				Q2. Touch caused by				Q3. Rubber hand was my hand				Q4. Real hand drifting				Q5. More than one left hand				Q6. Touch between hands
			EYE		HAND		EYE		HAND		EYE		HAND		EYE		HAND		EYE		HAND		EYE		HAND		EYE		HAND		EYE		HAND		EYE		HAND		EYE		HAND		EYE		HAND		EYE		HAND
SubjN	Sex	Age	Cong	Incong	Cong	Incong	Cong	Incong	Cong	Incong	Cong	Incong	Cong	Incong	Cong	Incong	Cong	Incong	Cong	Incong	Cong	Incong	Cong	Incong	Cong	Incong	Cong	Incong	Cong	Incong	Cong	Incong	Cong	Incong	Cong	Incong	Cong	Incong	Cong	Incong	Cong	Incong	Cong	Incong	Cong	Incong	Cong	Incong	Cong
1	F	22	371.909	185.608	174.137	192.513	224.851	92.6473	162.528	204.075	16.6667	13.3333	0	-3.33333	NaN	NaN	NaN	NaN	NaN	NaN	NaN	NaN	NaN	NaN	NaN	NaN	NaN	NaN	NaN	NaN	NaN	NaN	NaN	NaN	NaN	NaN	NaN	NaN	NaN	NaN	NaN	NaN	NaN	NaN	NaN	NaN	NaN	NaN	NaN
2	M	22	186.972	88.766	428.482	-83.5505	-8.35531	23.5983	111.388	51.8247	36.6667	13.3333	40	-20	58.7915	50.4808	34.2828	62.6719	NaN	NaN	NaN	NaN	NaN	NaN	NaN	NaN	NaN	NaN	NaN	NaN	NaN	NaN	NaN	NaN	NaN	NaN	NaN	NaN	NaN	NaN	NaN	NaN	NaN	NaN	NaN	NaN	NaN	NaN	NaN
3	M	23	-23.5159	-89.4722	-5.61999	-63.2912	-16.8671	-77.9818	0.458831	-61.1815	-3.33333	-3.33333	-3.33333	0	45.6053	63.0526	55.977	68.3051	NaN	NaN	NaN	NaN	NaN	NaN	NaN	NaN	NaN	NaN	NaN	NaN	NaN	NaN	NaN	NaN	NaN	NaN	NaN	NaN	NaN	NaN	NaN	NaN	NaN	NaN	NaN	NaN	NaN	NaN	NaN
4	F	21	325.994	324.691	153.525	109.898	148.311	198.809	88.9941	-47.5714	23.3333	13.3333	6.66667	16.6667	6.69801	89.4557	NaN	NaN	NaN	NaN	NaN	NaN	NaN	NaN	NaN	NaN	NaN	NaN	NaN	NaN	NaN	NaN	NaN	NaN	NaN	NaN	NaN	NaN	NaN	NaN	NaN	NaN	NaN	NaN	NaN	NaN	NaN	NaN	NaN
5	M	27	179.295	103.803	484.265	108.016	136.103	91.3457	319.273	36.693	10	3.33333	20	16.6667	6.36876	6.88384	38.8645	34.6811	16.059	8.94097	64.8872	-20.5295	-32.9688	-31.5365	-19.375	-30.7031	28.9062	8.98438	69.6615	-34.2448	-27.7344	-22.7865	55.599	-51.5625	47.0052	40.625	69.401	24.2188	-21.4844	-35.2865	-20.5729	-57.8125	-18.3594	-28.3854	-30.7292	-9.24479	-59.5052	-26.3021	-51.1719
6	F	22	91.7021	-72.3465	55.5684	116.568	58.1187	8.89794	51.8638	121.938	6.66667	-20	0	-3.33333	17.6988	31.3189	8.38839	85.5446	-4.47049	21.0938	98.7413	53.7326	1.09375	-1.04167	-13.724	-0.46875	-36.5885	7.03125	100	28.6458	-61.9792	-43.75	96.224	32.5521	85.1562	100	100	100	56.25	18.75	34.5052	28.5156	-59.2448	-24.349	-59.5052	-75.2604	-47.1354	-18.3594	-78.2552
7	F	21	132.109	44.6173	-54.895	125.682	61.6102	21.4119	-53.0651	82.9813	6.66667	3.33333	0	3.33333	17.1208	41.0311	31.9072	62.8312	24.6528	14.974	28.9931	9.50521	35.7552	30.9375	27.9427	46.3021	-11.849	-26.5625	4.81771	-37.6302	-6.38021	-16.6667	-0.911458	-20.1823	92.1875	88.151	83.0729	86.3281	-8.07292	-20.3125	6.77083	-1.95312	86.5885	93.099	86.5885	55.0781	9.375	-12.8906	-59.5052
8	F	20	49.4074	-77.507	87.0681	-39.5086	36.597	-25.8486	62.4845	-36.8747	3.33333	-6.66667	6.66667	0	NaN	NaN	NaN	NaN	-7.42188	33.8108	12.9774	-22.6562	-7.23958	45.6771	23.724	-14.6354	-22.6562	56.6406	76.0417	-69.2708	13.2812	-42.9688	62.8906	75	-12.8906	87.7604	-100	-73.6979	6.64062	-28.9062	29.6875	5.46875	30.4688	89.5833	11.4583	12.8906	-19.7917	32.2917	29.4271
9	F	21	52.3527	-25.6905	14.6955	27.2525	52.3527	-24.8341	14.6955	26.3441	0	0	0	0	NaN	NaN	NaN	NaN	85.7639	-36.9792	20.2691	-25.3038	37.8125	4.76562	17.2396	24.7396	91.1458	-79.1667	61.5885	-71.875	85.9375	-74.6094	-70.0521	-79.2969	80.2083	42.8385	69.2708	75.2604	73.0469	8.72396	31.901	26.8229	72.1354	34.1146	41.0156	60.6771	12.3698	10.6771	6.25
10	F	26	173.841	182.647	22.4617	65.3389	132.472	147.974	35.875	144.822	10	3.33333	-3.33333	-16.6667	47.4276	74.9817	0.0294673	32.1688	42.2743	-13.7587	100	99.1319	6.30208	-6.14583	100	90.9896	34.375	-11.3281	100	99.6094	32.9427	-36.1979	100	97.7865	59.5052	6.25	100	100	4.29688	3.64583	100	99.6094	-17.3177	5.59896	100	97.9167	5.72917	4.03646	100
11	F	29	190.639	289.334	156.998	272.626	161.858	202.456	132.353	178.318	6.66667	16.6667	6.66667	16.6667	26.0061	NaN	NaN	111.875	52.2569	36.7188	-47.092	58.7674	-32.1615	-38.125	-83.151	-51.0937	48.8281	60.6771	-75.9115	85.026	30.8594	17.5781	32.0312	57.4219	77.0833	31.901	-97.3958	33.8542	-86.0677	-79.1667	-96.4844	-95.3125	62.2396	33.3333	-37.7604	-9.11458	-96.6146	-94.5312	-96.3542
12	M	23	26.3322	164.202	89.5057	-19.772	26.3322	122.235	89.5057	-0.0783461	0	10	0	-6.66667	NaN	NaN	NaN	NaN	-16.4062	-9.63542	10.1997	-29.5573	-79.7656	-71.875	-68.0208	-93.3333	-100	-100	-29.9479	-88.6719	100	99.7396	60.5469	100	-49.2188	-28.6458	0	-100	-74.6094	-66.7969	-100	-66.6667	-100	-100	-100	-100	-40.8854	-33.5938	4.03646
13	M	22	89.5674	216.138	87.1053	30.1736	89.5674	183.334	71.0612	40.734	0	3.33333	3.63636	-3.33333	70.5617	NaN	NaN	110.936	27.2135	18.2292	40.1476	8.72396	16.0156	23.6458	9.89583	27.474	30.3385	11.3281	43.4896	-26.1719	13.2812	10.6771	54.9479	30.8594	38.0208	32.6823	22.0052	21.4844	32.4219	34.7656	26.0417	55.0781	-16.5365	-6.90104	-3.90625	-4.6875	6.77083	32.0312	-10.1562
14	F	21	-4.76696	-104.236	-0.716196	-12.871	-11.6771	-71.6442	-0.66845	-27.361	3.33333	-10	0	6.66667	50.2016	49.0969	38.4993	32.504	34.5052	28.4722	31.25	-44.7483	-21.1458	-35.4948	-27.474	-3.77604	63.9323	66.9271	61.4583	-100	22.9167	6.77083	45.8333	-19.2708	16.6667	11.7188	-13.5417	-14.974	-84.375	-65.625	11.5885	28.125	-64.3229	-95.9635	-76.0417	0.520833	51.4323	62.5	51.4323
15	M	30	182.113	137.104	163.479	107.13	182.113	109.858	149.82	87.8548	0	6.66667	3.33333	3.33333	32.9253	77.0704	137.332	101.24	92.7951	94.4444	75	52.5608	40.1042	43.099	41.5625	68.5937	94.9219	91.0156	90.625	-19.0104	86.3281	98.0469	37.6302	83.8542	97.1354	94.2708	96.7448	92.8385	-3.90625	-5.46875	-23.8281	54.0365	97.3958	90.1042	96.224	90.2344	6.11979	9.50521	20.7031
16	F	22	240.752	272.875	279.681	224.941	143.654	259.313	175.666	123.037	10	-3.33333	16.6667	13.3333	1.52951	NaN	NaN	NaN	31.5538	-43.967	-20.1823	-26.4323	-23.9583	-85.5469	-13.4896	-4.34896	20.8333	-76.3021	-23.8281	-30.8594	23.4375	-27.8646	-15.625	-31.3802	50.3906	-27.7344	-21.0938	-17.0573	-38.4115	-100	-15.625	-34.2448	-54.0365	-100	-15.625	-34.1146	-15.625	-100	-29.4271
17	F	20	127.656	115.417	194.094	-25.9744	119.145	65.0909	128.693	-6.26651	0	13.3333	10	-3.33333	42.5169	75.8966	60.2489	73.5635	67.9253	74.0885	64.7135	10.0694	2.16146	3.125	33.1771	8.72396	60.6771	75.651	47.2656	8.98438	60.9375	57.8125	55.7292	-29.5573	82.1615	88.8021	91.1458	50.7812	-25.2604	-30.2083	-36.4583	-53.2552	-10.1562	-38.4115	68.099	6.25	17.7083	-35.2865	24.0885
18	F	23	87.1302	64.8248	34.8125	63.7179	87.1302	29.2954	21.1765	57.3461	0	13.3333	6.66667	0	20.4494	27.547	12.6259	26.2161	98.7847	99.566	99.783	98.2639	0.598958	1.69271	3.77604	1.875	100	100	100	98.4375	100	100	100	100	96.3542	98.6979	99.349	96.3542	-92.4479	-83.5938	-81.5104	-79.1667	66.6667	90.625	100	12.3698	-65.2344	-77.9948	-74.2188
19	F	25	167.365	262.522	143.981	193.981	147.383	166.631	125.899	165.789	3.33333	16.6667	3.33333	6.66667	NaN	NaN	NaN	NaN	71.5712	89.974	-31.0764	19.7483	51.4583	61.5365	-69.375	-2.83854	89.7135	100	-18.3594	28.3854	73.0469	100	0.390625	14.7135	51.9531	69.9219	-75.2604	16.1458	59.6354	60.4167	-79.9479	-9.11458	41.6667	75.2604	-88.0208	-2.60417	58.8542	55.4688	-63.9323
20	M	23	94.3401	-20.1817	0.145	-20.1535	76.0484	-27.2913	-13.5934	-26.2262	6.66667	3.33333	6.66667	3.33333	NaN	NaN	NaN	NaN	29.0799	18.1858	66.1458	-27.9948	-9.84375	-0.0260417	0.130208	2.68229	11.5885	8.72396	90.3646	-50.2604	20.1823	-10.5469	65.625	-91.0156	55.4688	56.3802	42.4479	57.2917	-8.59375	-10.8073	-5.07812	-11.0677	-71.7448	-17.9688	-14.4531	-4.94792	-19.5312	-11.3281	-16.0156
21	F	21	143.144	133.544	237.431	220.04	115.433	122.361	237.431	192.411	6.66667	3.33333	0	6.66667	30.4181	NaN	45.3672	50.1959	35.4601	26.0851	57.8993	77.2569	-16.6667	-27.7604	-27.6042	-33.9583	100	85.6771	80.9896	95.0521	83.724	80.7292	100	85.1562	-77.3438	-88.151	-7.29167	51.5625	2.86458	-6.90104	-19.0104	-100	-100	-70.9635	-39.974	-53.6458	-46.224	-56.7708	-71.875
22	M	23	29.4283	-14.5453	24.6833	0.759399	28.4473	-4.75312	38.1216	68.775	0	-3.33333	-6.66667	-20	54.1625	NaN	73.5378	104.378	61.3281	-7.72569	82.8125	50.8247	-18.151	-43.724	47.1875	36.7969	33.2031	16.7969	89.974	51.0417	100	32.2917	88.0208	50.3906	50.7812	-72.2656	70.4427	51.0417	44.1406	-19.1406	77.474	60.4167	-8.46354	-100	33.9844	35.6771	-60.1562	-76.8229	21.6146
23	F	26	118.958	325.203	207.61	79.5894	89.6639	111.583	193.439	68.0919	6.66667	33.3333	3.33333	3.33333	24.8097	20.7546	80.3927	58.2966	39.5833	37.717	44.9653	-45.6597	-4.40104	-30	-38.776	-21.5885	37.3698	50.2604	41.0156	-68.2292	49.349	50.9115	58.4635	-25.651	32.0312	11.9792	35.4167	-43.099	-41.0156	10.026	20.4427	13.2812	-79.5573	-59.8958	-44.0104	-58.8542	62.1094	-58.5938	-65.625
24	F	21	163.178	15.5626	-1.48721	-46.0687	143.573	12.9688	18.665	11.8758	3.33333	0	-6.66667	-16.6667	34.0749	54.1787	55.8053	68.1693	38.0208	57.2049	60.6771	57.3785	41.0677	23.9323	34.7656	38.3854	17.9688	33.2031	34.7656	70.1823	27.9948	70.3125	83.5938	18.099	68.099	68.099	63.6719	83.8542	36.4583	29.9479	78.5156	1.5625	21.224	11.1979	19.401	56.25	49.7396	15.2344	-13.9323
[truncated: 9 more columns]
